# Supplementary material for: Reducing suicides in mental healthcare: results from a 4-year follow-up implementation study in the Netherlands (SUPRANET)
Source: Front Psychiatry. 2024 Apr 19;15:1080235. doi: 10.3389/fpsyt.2024.1080235 (PMC11068092; doi:10.3389/fpsyt.2024.1080235)
Supplement: Supplementary file 1 [file DataSheet_1.zip]

Archive with 2 entries (2 files):
- Supplementary Table 4.docx
- Supplementary Tables and Figures.docx
